# Supplementary material for: Measuring agreement among several raters classifying subjects into one or more (hierarchical) categories: A generalization of Fleiss’ kappa
Source: Behav Res Methods. 2025 Sep 15;57(10):287. doi: 10.3758/s13428-025-02746-8 (PMC12436533; doi:10.3758/s13428-025-02746-8)
Supplement: Supplementary file 2 — (xlsx 19 KB) [file 13428_2025_2746_MOESM2_ESM.xlsx]

## Sheet: teacher1
Cases/Items	1	2	3	4	5
S1	x		x	x
S2	x
S3	x	x
S4	x	x	x	x
S5	x	x	x	x	x
S6	x	x

## Sheet: teacher2
Cases/Items	1	2	3	4	5
S1	x		x
S2
S3	x	x
S4	x	x	x	x
S5	x	x	x	x	x
S6	x	x

## Sheet: teacher3
Cases/Items	1	2	3	4	5
S1	x		x	x
S2
S3	x
S4	x	x	x	x
S5	x	x	x	x	x
S6	x	x	x	x

## Sheet: S possible_classifications
Item	1	2	3	4	5
1	3	3	3	3	2
2	3	3	3	0	0
3	3	3	3	0	0
4	3	3	3	3	3
5	3	3	3	3	3
6	3	3	3	1	1

## Sheet: W weights
Item	1	2	3	4	5
weight	0.8333	0.5	1	0.6667	0.6667
