# Supplementary material for: Measuring agreement among several raters classifying subjects into one or more (hierarchical) categories: A generalization of Fleiss’ kappa
Source: Behav Res Methods. 2025 Sep 15;57(10):287. doi: 10.3758/s13428-025-02746-8 (PMC12436533; doi:10.3758/s13428-025-02746-8)
Supplement: Supplementary file 4 — (txt 0 KB) [file 13428_2025_2746_MOESM4_ESM.txt]

README - Supplementary Materials

Title of the Article: Measuring Agreement among Several Raters Classifying Subjects into One-or-More (Hierarchical) Categories: A Generalization of Fleiss' kappa
Authors: Filip Moons & Ellen Vandervieren
Corresponding Author:  f.moons@uu.nl
Date: July 2025

For transparency and reproducibility, all supplementary materials related to this article — including data, code, and documentation — are also available via the Open Science Framework (OSF).

Please refer to the OSF repository for the most recent versions and updates:

https://osf.io/q5nft/

If you use or refer to these materials, please cite the original article.
