# Supplementary material for: Measuring agreement among several raters classifying subjects into one or more (hierarchical) categories: A generalization of Fleiss’ kappa
Source: Behav Res Methods. 2025 Sep 15;57(10):287. doi: 10.3758/s13428-025-02746-8 (PMC12436533; doi:10.3758/s13428-025-02746-8)
Supplement: Supplementary file 5 — (r 12 KB) [file 13428_2025_2746_MOESM5_ESM.r]

# R Script: Measuring Agreement among Several Raters Classifying Subjects into One-or-More (Hierarchical) Nominal Categories
# Author: Filip Moons
# Date: August 1, 2024
# 
# Description: This script loads all function that implement the other methods described in the introduction,
# and the proposed kappa statistic. Moreover, it loads the datasets of the two worked-out examples in the paper.
#
# Steps:
# 1. Load necessary libraries and set working directory.
# 2. Load the functions
# 3. Load the datafiles & run the functions on the example data.
#
# Make sury tidyverse, psych, readxl and cranks are installed packages.


#Load necessary libraries
library(tidyverse)
library(psych)
library(readxl)
library(cranks)

#Functions
proportional_overlap <- function(...) {
  ratings <- list(...)
  nsubjects <- nrow(ratings[[1]])
  nraters <- length(ratings)
  ncategories <-ncol(ratings[[1]])
  #Po: loop through all subjects
  mean_proportional_overlap_subjects <- c() 
  for(i in seq(1,nsubjects)){
    all_combinations_raters<-combn(seq(1,nraters),2)
    proportional_overlaps_subject <- c()
    for (j in 1:ncol(all_combinations_raters)) {
      rater_a <- all_combinations_raters[,j][1]
      rater_b <- all_combinations_raters[,j][2]
      rater_a_ratings <- c()
      rater_b_ratings <- c()
      for(k in 1:ncategories){
        if (!is.na(ratings[[rater_a]][i,k])) {
          rater_a_ratings <- append(rater_a_ratings, k)
        }
        if (!is.na(ratings[[rater_b]][i,k])) {
          rater_b_ratings <- append(rater_b_ratings,k)
        }
      }
      if(length(rater_a_ratings) == 0  || length(rater_b_ratings) == 0) { next  }
      denominator_pairraters <- length(unique(append(rater_a_ratings,rater_b_ratings)))
      nominator_pairraters <- length(intersect(rater_a_ratings,rater_b_ratings))
      if(is.na(nominator_pairraters/denominator_pairraters)) { 
        fraction_pairraters <- 0 
      } else {
        fraction_pairraters <- nominator_pairraters/denominator_pairraters  
      } 
      proportional_overlaps_subject<-append(proportional_overlaps_subject, fraction_pairraters)
    }
    mean_proportional_overlap_subjects <-  append(mean_proportional_overlap_subjects, mean(proportional_overlaps_subject,na.rm = TRUE))
  }
  p_o <- mean(mean_proportional_overlap_subjects, na.rm=TRUE)
   #Pe: loop through all possible combinations of rater/subjects
  pairs_raters_subjects<-expand.grid(seq(1,nraters),seq(1,nsubjects))
  all_combinations_pairs<-combn(seq(1,nraters*nsubjects),2)
  proportional_overlaps_pairs <- c()
  for(i in 1:ncol(all_combinations_pairs)) {
    rater_a_ratings <- c()
    rater_b_ratings <- c()
    pair_a <- all_combinations_pairs[,i][1]
    pair_b <- all_combinations_pairs[,i][2]
    rater_a <- pairs_raters_subjects[pair_a,1]
    rater_b <- pairs_raters_subjects[pair_b,1]
    subject_a <- pairs_raters_subjects[pair_a,2]
    subject_b <- pairs_raters_subjects[pair_b,2]   
    for(k in 1:ncategories){
      if (!is.na(ratings[[rater_a]][subject_a,k])) {
        rater_a_ratings <- append(rater_a_ratings,k)
      }
      if (!is.na(ratings[[rater_b]][subject_b,k])) {
        rater_b_ratings <- append(rater_b_ratings,k)
      }
    }
    if(length(rater_a_ratings) == 0 || length(rater_b_ratings) == 0) { next  }
    denominator_pairraters <- length(unique(append(rater_a_ratings,rater_b_ratings)))
    nominator_pairraters <- length(intersect(rater_a_ratings,rater_b_ratings))
    if(is.na(nominator_pairraters/denominator_pairraters)) { 
      fraction_pairraters <- 0 
    } else {
      fraction_pairraters <- nominator_pairraters/denominator_pairraters  
    } 
  
    proportional_overlaps_pairs<-append(proportional_overlaps_pairs,  fraction_pairraters )
  }
  
  p_e <- mean(proportional_overlaps_pairs)
  kappa <- (p_o - p_e)/(1-p_e)
  return(kappa)
  
}

intraclass_correlations <- function(...) {
  ratings <- list(...)
  nsubjects <- nrow(ratings[[1]])
  nraters <- length(ratings)
  ncategories <-ncol(ratings[[1]])
  #Po: loop through all subjects
  icc_subjects <- c()
  table_all <- c()
  for(i in seq(1,nsubjects)){
    table_subject <- c()
    for(j in seq(1,nraters)) {
      r <- as.data.frame(ratings[[j]][i,])
      r[!is.na(r)] <- 1
      r[is.na(r)] <- 0
      table_subject <-cbind(table_subject,as.numeric(r))
      table_all <-cbind(table_all,as.numeric(r))
    }
    icc_subjects<-append(icc_subjects,ICC(table_subject,lmer =FALSE)$results$ICC[1])
  print(table_subject)
  }
  p_o <- mean(icc_subjects)
  #Pe: loop through all subjects
  p_e <- ICC(table_all,lmer = FALSE)$results$ICC[1]
  kappa <- (p_o - p_e)/(1-p_e)
  return(kappa)
  
}


rank_correlations <- function(...) {
  ratings <- list(...)
  nsubjects <- nrow(ratings[[1]])
  nraters <- length(ratings)
  ncategories <-ncol(ratings[[1]])
  #Po: loop through all subjects
  average_spearmancorrelation_subjects <- c() 
  for(i in seq(1,nsubjects)){
    all_combinations_raters<-combn(seq(1,nraters),2)
    average_spearman_rank_subject <- c()
    for (j in 1:ncol(all_combinations_raters)) {
      rater_a <- all_combinations_raters[,j][1]
      rater_b <- all_combinations_raters[,j][2]
      
      if(all(is.na(ratings[[rater_a]][i,])) || all(is.na(ratings[[rater_b]][i,]))) { next  }
      
      rater_a_ratings <- meanranks(as.data.frame(ratings[[rater_a]][i,]))$ranks
      rater_b_ratings <- meanranks(as.data.frame(ratings[[rater_b]][i,]))$ranks
      
      spearmancorrelation <- cor.test(x=rater_a_ratings,y=rater_b_ratings)$estimate
      #spearmancorrelation <- cor.test(x=as.numeric(ratings[[rater_a]][i,]),y=as.numeric(ratings[[rater_b]][i,]),method = "spearman")$estimate
      
      average_spearman_rank_subject<-append(average_spearman_rank_subject, spearmancorrelation)
    }
    average_spearmancorrelation_subjects <-  append(average_spearmancorrelation_subjects, mean(average_spearman_rank_subject,na.rm = TRUE))
  }
  p_o <- mean(average_spearmancorrelation_subjects, na.rm=TRUE)
  #Pe: loop through all possible combinations of rater/subjects
  pairs_raters_subjects<-expand.grid(seq(1,nraters),seq(1,nsubjects))
  all_combinations_pairs<-combn(seq(1,nraters*nsubjects),2)
  spearmancorrelations_pairs <- c()
  for(i in 1:ncol(all_combinations_pairs)) {
    pair_a <- all_combinations_pairs[,i][1]
    pair_b <- all_combinations_pairs[,i][2]
    rater_a <- pairs_raters_subjects[pair_a,1]
    rater_b <- pairs_raters_subjects[pair_b,1]
    subject_a <- pairs_raters_subjects[pair_a,2]
    subject_b <- pairs_raters_subjects[pair_b,2]   

    if(all(is.na(ratings[[rater_a]][i,])) || all(is.na(ratings[[rater_b]][i,]))) { next  }
    
    rater_a_ratings <- meanranks(as.data.frame(ratings[[rater_a]][subject_a,]))$ranks
    rater_b_ratings <- meanranks(as.data.frame(ratings[[rater_a]][subject_b,]))$ranks
    
    spearmancorrelation <- cor.test(x=rater_a_ratings,y=rater_b_ratings)$estimate
    
    spearmancorrelations_pairs<-append(spearmancorrelations_pairs, spearmancorrelation)
  }
  
  p_e <- mean(spearmancorrelations_pairs)
  kappa <- (p_o - p_e)/(1-p_e)
  return(kappa)
  
  
  
}

proposed_kappa <- function(...,weights=FALSE,possible_classifications = FALSE) {
  ratings<-list(...)
  nsubjects <- nrow(ratings[[1]])
  maxraters <- length(ratings)
  ncategories <-ncol(ratings[[1]])
  if(missing(possible_classifications)) {
    nraters <- matrix(rep(maxraters,nsubjects*ncategories),nrow=nsubjects,ncol=ncategories)
  } else {
    nraters <- as.matrix(possible_classifications)
  }
  
  if(missing(weights)) {
    weights <- matrix(rep(1,ncategories),nrow=1,ncol=ncategories)
  } 
  
  
  #Po: loop through all categories
  Po_c<- c()
  Pe_c <- c()
  phis <- c()
  for(j in seq(1,ncategories)){
    nominator<-0
    x_ic <-0
    po_c_nominator <- 0
    po_c_denominator <- 0
    sum_x_ic <- 0
    sum_s_ic <- 0
    for(i in seq(1,nsubjects)) {
      x_ic <-0
      for(k in seq(1,maxraters)){
        if (!is.na(ratings[[k]][i,j])) {
        x_ic<- x_ic +1
        }
      }
      po_c_nominator <- po_c_nominator + (x_ic*(x_ic-1) + (nraters[i,j]-x_ic)*(nraters[i,j]-x_ic-1))
      po_c_denominator <- po_c_denominator + (nraters[i,j]*(nraters[i,j]-1))
      sum_x_ic <- sum_x_ic + x_ic
      sum_s_ic <- sum_s_ic + nraters[i,j]
    }
    Po_c <- append(Po_c, po_c_nominator/po_c_denominator)
    Pe_c <- append(Pe_c, 2*(sum_x_ic/sum_s_ic)^2-2*(sum_x_ic/sum_s_ic)+1)
    phis <- append(phis, sum(nraters[,j])/(maxraters*nsubjects))
    sum_x_ic <- 0
    sum_s_ic <- 0
  }
  kappa <- sum((Po_c - Pe_c)*weights*phis)/sum((1-Pe_c)*weights*phis)
  return(kappa)
}

#Function to decide on the appropriate level of agreement with 95% confidence of the Landis & Koch-benchmark stcale, based on bootstrapped samples
category <- function(boots){
  imp<-c(sum(boots$t>0.8,na.rm = TRUE)/boots$R, sum(boots$t>0.6 & boots$t<=0.8,na.rm = TRUE)/boots$R, sum(boots$t>0.4&boots$t<=0.6,na.rm = TRUE)/boots$R, sum(boots$t>0.2&boots$t<=0.4,na.rm = TRUE)/boots$R, sum(boots$t>0.0&boots$t<=0.2,na.rm = TRUE)/boots$R, sum(boots$t<0.0,na.rm = TRUE)/boots$R)
  cimp<-c(sum(boots$t>0.8,na.rm = TRUE)/boots$R, sum(boots$t>0.6,na.rm = TRUE)/boots$R, sum(boots$t>0.4,na.rm = TRUE)/boots$R, sum(boots$t>0.2,na.rm = TRUE)/boots$R, sum(boots$t>0.0,na.rm = TRUE)/boots$R, 1.000)
  level<-c("Almost perfect","Substantial","Moderate","Fair","Slight","Poor")
  direct_comparison<-ifelse(boots$t0>0.8,"Almost perfect",ifelse(boots$t0>0.6,"Substantial",ifelse(boots$t0>0.4,"Moderate",ifelse(boots$t0>0.2,"Fair",ifelse(boots$t0>0.0,"Slight","Poor")))))
  table <- data.frame(
    "level" <- level,
    "imp" <- imp,
    "cimp" <- cimp
  )
  colnames(table) <- c("Agreement level","IMP","Cummulative IMP")
  ag <- subset(table, `Cummulative IMP` > 0.95)
  ag<-ag[which.min(ag$`Cummulative IMP`),]
  print(paste("With the Interval Probability Method, we have ", ag$`Cummulative IMP`, "confidence that the level of agreement following the Landis & Koch-benchmark scale is ", ag$`Agreement level`, ".Direct comparison yields ", direct_comparison, "agreement."))
  return(table)
  
}

#Worked-out example: Assessing mathematics exams
#-----------------------------------------------
t1 <- read_excel("data_exam.xlsx", sheet = "teacher1")[,-1]
t2 <- read_excel("data_exam.xlsx", sheet = "teacher2")[,-1]
t3 <- read_excel("data_exam.xlsx", sheet = "teacher3")[,-1]
weights <-  read_excel("data_exam.xlsx", sheet = "W weights")[,-1]
possible_classifications <- read_excel("data_exam.xlsx", sheet = "S possible_classifications")[,-1]

#Calculating the proposed kappa statistic, proportional overlaps and chance-corrected intra-class correlations.
proposed_kappa(t1,t2,t3,weights= weights, possible_classifications = possible_classifications)
proportional_overlap(t1,t2,t3)
intraclass_correlations(t1,t2,t3)

#Benchmarking the result with the bootstrapped Interval Membership Probability method

proposed_kappa_wrapper_exam <-function(data, bootstrap_sample){
  data <- data[bootstrap_sample,]
  t1 <- data[,1:5]
  t2 <- data[,6:10]
  t3 <- data[,11:15]
  proposed_kappa(t1,t2,t3,weights=weights, possible_classifications=possible_classifications)
}
boots<-boot(cbind(t1,t2,t3),proposed_kappa_wrapper_exam,R=100000)
category(boots)

test_ci <- function(data,sample){
  print(sample)
  print(data)
  print(data[sample,])
}

proposed_kappa <- function(...) {
  ratings <- list(...)
  return(ratings)
}

ci_all1<-boot(list(t1,t2,t3),test_ci,R=1)


#Worked-out example: Diagnosing psychiatric cases
r1 <- read_excel("data_dms.xlsx", sheet = "rater1")[,-1]
r2 <- read_excel("data_dms.xlsx", sheet = "rater2")[,-1]
r3 <- read_excel("data_dms.xlsx", sheet = "rater3")[,-1]
r4 <- read_excel("data_dms.xlsx", sheet = "rater4")[,-1]
r1o <- read_excel("data_dms.xlsx", sheet = "rater1_ordered")[,-1]
r2o <- read_excel("data_dms.xlsx", sheet = "rater2_ordered")[,-1]
r3o <- read_excel("data_dms.xlsx", sheet = "rater3_ordered")[,-1]
r4o <- read_excel("data_dms.xlsx", sheet = "rater4_ordered")[,-1]

possible_classifications <- read_excel("data_dms.xlsx", sheet = "J number_of_raters")[,-1]

intraclass_correlations(r1,r2,r3,r4)
proposed_kappa(r1,r2,r3,r4,possible_classifications = possible_classifications)

proposed_kappa_wrapper_dms <-function(data, bootstrap_sample){
  data <- data[bootstrap_sample,]
  r1 <- data[,1:20]
  r2 <- data[,21:40]
  r3 <- data[,41:60]
  r4 <- data[,61:80]
  possible_classifications <- data[,81:100]
  proposed_kappa(r1,r2,r3,r4,possible_classifications = possible_classifications)
}
boots<-boot(cbind(r1,r2,r3,r4,possible_classifications),proposed_kappa_wrapper_dms,R=10000)
category(boots)


proportional_overlap(r1,r2,r3,r4)
rank_correlations(r1o,r2o,r3o,r4o) #This returns 0.378507 while Mezzich et al. (1980) report 0.34. However, after performing the calculations manually, we are convinced our calculation is correct.
