# Supplementary material for: Measuring agreement among several raters classifying subjects into one or more (hierarchical) categories: A generalization of Fleiss’ kappa
Source: Behav Res Methods. 2025 Sep 15;57(10):287. doi: 10.3758/s13428-025-02746-8 (PMC12436533; doi:10.3758/s13428-025-02746-8)
Supplement: Supplementary file 7 — (xlsx 43 KB) [file 13428_2025_2746_MOESM7_ESM.xlsx]

## Sheet: Mathematics exam
Assessments by 3 assessors of 6 student’s answers on the example question
	Assessor 1						Assessor 2						Assessor 3
	S1	S2	S3	S4	S5	S6	S1	S2	S3	S4	S5	S6	S1	S2	S3	S4	S5	S6
Item (1)	x	x	x	x	x	x	x		x	x	x	x	x		x	x	x	x
Item (2)			x	x	x	x			x	x	x	x				x	x	x
Item(3)	x			x	x		x			x	x		x			x	x	x
Item (4)	x			x	x					x	x		x			x	x	x
Item (5)					x						x						x
Score	3	1	1	3	2.5	1	2.5	0	1	3	2.5	1	3	0	1	3	2.5	3
Weights (based on the grades)
Item						(1)		(2)		(3)		(4)		(5)
score	(associated score)					1		0		1.5		0.5		-0.5
|score|						1		0		1.5		0.5		0.5
maximum	(selection)					1.5		1.5		1.5		1.5		1.5
Weight w_c						0.833333		0.5		1		0.666667		0.666667
Possible classifications (matrix S)												Actual classifications (matrix X = agreement table)
Matrix S	s_i1		s_i2		s_i3		s_i4		s_i5			Matrix X		x_i1		x_i2		x_i3		x_i4		x_i5
s_1c	3		3		3		3		2			x_1c		3		0		3		2		0
s_2c	3		3		3		0		0			x_2c		1		0		0		0		0
s_3c	3		3		3		0		0			x_3c		3		2		0		0		0
s_4c	3		3		3		3		3			x_4c		3		3		3		3		0
s_5c	3		3		3		3		3			x_5c		3		3		3		3		3
s_6c	3		3		3		1		1			x_6c		3		3		1		1		0
SUM	18		18		18		10		9			SUM		16		11		10		9		3
Scale factors
	φ1		φ2		φ3		φ4		φ5
	1		1		1		0.555556		0.5
Poc's												Pec's
	Po1		Po2		Po3		Po4		Po5				Pe1		Pe2		Pe3		Pe4		Pe5
	Numerator	Denom	Numerator	Denom	Numerator	Denom	Numerator	Denom	Numerator	Denom			0.802469		0.524691		0.506173		0.82		0.555556
S1	6	6	6	6	6	6	2	6	2	2
S2	2	6	6	6	6	6	0	0	0	0		κc's (for reference only)
S3	6	6	2	6	6	6	0	0	0	0			κ1		κ2		κ3		κ4		κ5
S4	6	6	6	6	6	6	6	6	6	6			0.4375		0.766234		0.775		-0.234568		1
S5	6	6	6	6	6	6	6	6	6	6
S6	6	6	6	6	2	6	0	0	0	0
	0.888889		0.888889		0.888889		0.777778		1
Calculation of the kappa-statistic
Item	(1)		(2)		(3)		(4)		(5)
Numerator	0.0720165		0.182099		0.382716		-0.0156379		0.148148
Denominator	0.164609		0.237654		0.493827		0.0666667		0.148148
κ	0.692536

## Sheet: Diagnosing psychiatric cases
Multiple diagnostic formulations from 27 child psychiatiric cases
	Raters
Cases	Rater 1	Rater 2	Rater 3	Rater 4
1	09, 11	11, 09, 14	16, 09	11,09
2	16	16, 14	12	14, 05
3	17	12	07,08	13
4	16, 13	13, 16, 14	16
5	07	07, 12, 13	13
6	10	10	10
7	07, 16	13	16
8	01, 14	13	16, 13
9	05	20	13, 14
10	12, 13, 14	12, 14, 13	12, 11, 14
11	13	18	16
12	05, 18	01,05, 18	01
13	14, 13	14,07	14, 16
14	11, 16	14, 11, 16	11, 13
15	10	03, 18	10, 11
16	14, 05	05, 16	14
17	12	12, 11	12
18	20	16	16
19	13	14	14
20	09, 14, 10	09, 11, 14	10, 09
21	12, 11	11, 14	11
22	17	12	12	12, 17, 15
23	16, 13	12	14	13
24	12	12	16	12
25	13	20	13	13
26	13	13, 16	13	16
27	10, 09	09, 10	09	09, 10
Matrix X																						Vector J
Matrix X	x_i1	x_i2	x_i3	x_i4	x_i5	x_i6	x_i7	x_i8	x_i9	x_i10	x_i11	x_i12	x_i13	x_i14	x_i15	x_i16	x_i17	x_i18	x_i19	x_i20
x_1c	0	0	0	0	0	0	0	0	4	0	3	0	0	1	0	1	0	0	0	0		j_1	4
x_2c	0	0	0	0	1	0	0	0	0	0	0	1	0	2	0	2	0	0	0	0		j_2	4
x_3c	0	0	0	0	0	0	1	1	0	0	0	1	1	0	0	0	1	0	0	0		j_3	4
x_4c	0	0	0	0	0	0	0	0	0	0	0	0	2	1	0	3	0	0	0	0		j_4	3
x_5c	0	0	0	0	0	0	2	0	0	0	0	1	2	0	0	0	0	0	0	0		j_5	3
x_6c	0	0	0	0	0	0	0	0	0	3	0	0	0	0	0	0	0	0	0	0		j_6	3
x_7c	0	0	0	0	0	0	1	0	0	0	0	0	1	0	0	2	0	0	0	0		j_7	3
x_8c	1	0	0	0	0	0	0	0	0	0	0	0	2	1	0	1	0	0	0	0		j_8	3
x_9c	0	0	0	0	1	0	0	0	0	0	0	0	1	1	0	0	0	0	0	1		j_9	3
x_10c	0	0	0	0	0	0	0	0	0	0	1	3	2	3	0	0	0	0	0	0		j_10	3
x_11c	0	0	0	0	0	0	0	0	0	0	0	0	1	0	0	1	0	1	0	0		j_11	3
x_12c	2	0	0	0	2	0	0	0	0	0	0	0	0	0	0	0	0	2	0	0		j_12	3
x_13c	0	0	0	0	0	0	1	0	0	0	0	0	1	3	0	1	0	0	0	0		j_13	3
x_14c	0	0	0	0	0	0	0	0	0	0	3	0	1	1	0	2	0	0	0	0		j_14	3
x_15c	0	0	1	0	0	0	0	0	0	2	1	0	0	0	0	0	0	1	0	0		j_15	3
x_16c	0	0	0	0	2	0	0	0	0	0	0	0	0	2	0	1	0	0	0	0		j_16	3
x_17c	0	0	0	0	0	0	0	0	0	0	1	3	0	0	0	0	0	0	0	0		j_17	3
x_18c	0	0	0	0	0	0	0	0	0	0	0	0	0	0	0	2	0	0	0	1		j_18	3
x_19c	0	0	0	0	0	0	0	0	0	0	0	0	1	2	0	0	0	0	0	0		j_19	3
x_20c	0	0	0	0	0	0	0	0	3	2	1	0	0	2	0	0	0	0	0	0		j_20	3
x_21c	0	0	0	0	0	0	0	0	0	0	3	1	0	1	0	0	0	0	0	0		j_21	3
x_22c	0	0	0	0	0	0	0	0	0	0	0	3	0	0	1	0	2	0	0	0		j_22	4
x_23c	0	0	0	0	0	0	0	0	0	0	0	1	2	1	0	1	0	0	0	0		j_23	4
x_24c	0	0	0	0	0	0	0	0	0	0	0	3	0	0	0	1	0	0	0	0		j_24	4
x_25c	0	0	0	0	0	0	0	0	0	0	0	0	3	0	0	0	0	0	0	1		j_25	4
x_26c	0	0	0	0	0	0	0	0	0	0	0	0	3	0	0	2	0	0	0	0		j_26	4
x_27c	0	0	0	0	0	0	0	0	4	3	0	0	0	0	0	0	0	0	0	0		j_27	4
SUM	3	0	1	0	6	0	5	1	11	10	13	17	23	21	1	20	3	4	0	3
Poc's
	Po1	Po2	Po3	Po4	Po5	Po6	Po7	Po8	Po9	Po10	Po11	Po12	Po13	Po14	Po15	Po16	Po17	Po18	Po19	Po20
	Num	Num	Num	Num	Num	Num	Num	Num	Num	Num	Num	Num	Num	Num	Num	Num	Num	Num	Num	Num			Denumerator
S1	12	12	12	12	12	12	12	12	12	12	6	12	12	6	12	6	12	12	12	12			12
S2	12	12	12	12	6	12	12	12	12	12	12	6	12	4	12	4	12	12	12	12			12
S3	12	12	12	12	12	12	6	6	12	12	12	6	6	12	12	12	6	12	12	12			12
S4	6	6	6	6	6	6	6	6	6	6	6	6	2	2	6	6	6	6	6	6			6
S5	6	6	6	6	6	6	2	6	6	6	6	2	2	6	6	6	6	6	6	6			6
S6	6	6	6	6	6	6	6	6	6	6	6	6	6	6	6	6	6	6	6	6			6
S7	6	6	6	6	6	6	2	6	6	6	6	6	2	6	6	2	6	6	6	6			6
S8	2	6	6	6	6	6	6	6	6	6	6	6	2	2	6	2	6	6	6	6			6
S9	6	6	6	6	2	6	6	6	6	6	6	6	2	2	6	6	6	6	6	2			6
S10	6	6	6	6	6	6	6	6	6	6	2	6	2	6	6	6	6	6	6	6			6
S11	6	6	6	6	6	6	6	6	6	6	6	6	2	6	6	2	6	2	6	6			6
S12	2	6	6	6	2	6	6	6	6	6	6	6	6	6	6	6	6	2	6	6			6
S13	6	6	6	6	6	6	2	6	6	6	6	6	2	6	6	2	6	6	6	6			6
S14	6	6	6	6	6	6	6	6	6	6	6	6	2	2	6	2	6	6	6	6			6
S15	6	6	2	6	6	6	6	6	6	2	2	6	6	6	6	6	6	2	6	6			6
S16	6	6	6	6	2	6	6	6	6	6	6	6	6	2	6	2	6	6	6	6			6
S17	6	6	6	6	6	6	6	6	6	6	2	6	6	6	6	6	6	6	6	6			6
S18	6	6	6	6	6	6	6	6	6	6	6	6	6	6	6	2	6	6	6	2			6
S19	6	6	6	6	6	6	6	6	6	6	6	6	2	2	6	6	6	6	6	6			6
S20	6	6	6	6	6	6	6	6	6	2	2	6	6	2	6	6	6	6	6	6			6
S21	6	6	6	6	6	6	6	6	6	6	6	2	6	2	6	6	6	6	6	6			6
S22	12	12	12	12	12	12	12	12	12	12	12	6	12	12	6	12	4	12	12	12			12
S23	12	12	12	12	12	12	12	12	12	12	12	6	4	6	12	6	12	12	12	12			12
S24	12	12	12	12	12	12	12	12	12	12	12	6	12	12	12	6	12	12	12	12			12
S25	12	12	12	12	12	12	12	12	12	12	12	12	6	12	12	12	12	12	12	6			12
S26	12	12	12	12	12	12	12	12	12	12	12	12	6	12	12	4	12	12	12	12			12
S27	12	12	12	12	12	12	12	12	12	6	12	12	12	12	12	12	12	12	12	12			12
	0.962963	1	0.981481	1	0.916667	1	0.916667	0.972222	1	0.935185	0.898148	0.824074	0.694444	0.759259	0.972222	0.712963	0.935185	0.944444	1	0.935185		SUM	216
Pec's
	Pe1	Pe2	Pe3	Pe4	Pe5	Pe6	Pe7	Pe8	Pe9	Pe10	Pe11	Pe12	Pe13	Pe14	Pe15	Pe16	Pe17	Pe18	Pe19	Pe20
	0.935556	1	0.978025	1	0.875556	1	0.895062	0.978025	0.785432	0.802469	0.75284	0.69358	0.619506	0.642222	0.978025	0.654321	0.935556	0.915062	1	0.935556
Calculation of the kappa-statitistic
Diagnose	1	2	3	4	5	6	7	8	9	10	11	12	13	14	15	16	17	18	19	20
Po-Pe	0.0274074	0	0.00345679	0	0.0411111	0	0.0216049	-0.00580247	0.214568	0.132716	0.145309	0.130494	0.0749383	0.117037	-0.00580247	0.058642	-0.00037037	0.0293827	0	-0.00037037
1-Pe	0.0644444	0	0.0219753	0	0.124444	0	0.104938	0.0219753	0.214568	0.197531	0.24716	0.30642	0.380494	0.357778	0.0219753	0.345679	0.0644444	0.0849383	0	0.0644444
K_c (for reference)	0.425287	#DIV/0!	0.157303	#DIV/0!	0.330357	#DIV/0!	0.205882	-0.264045	1	0.671875	0.587912	0.425866	0.19695	0.327122	-0.264045	0.169643	-0.00574713	0.34593	#DIV/0!	-0.00574713
κ	0.375235

## Sheet: Table 2
Matrices X (I = 10, J = 4, C = 3)
	Example 1			Example 2			Example 3
	Category 1	Category 2	Category 3	Category 1	Category 2	Category 3	Category 1	Category 2	Category 3
Subject 1	0	0	2	2	2	2	4	4	2
Subject 2	0	0	2	2	2	2	4	4	2
Subject 3	0	0	2	2	2	2	4	4	2
Subject 4	0	0	2	2	2	2	4	4	2
Subject 5	0	0	2	2	2	2	4	4	2
Subject 6	0	0	2	2	2	2	4	4	2
Subject 7	0	0	2	2	2	2	4	4	2
Subject 8	0	0	2	2	2	2	4	4	2
Subject 9	0	0	2	2	2	2	4	4	2
Subject 10	0	0	2	2	2	2	4	4	2
Poc's (Equation 6 in the paper)
	Example 1			Example 2			rr
	Category 1	Category 2	Category 3	Category 1	Category 2	Category 3	Category 1	Category 2	Category 3
Subject 1	0.1	0.1	0.0333333	0.0333333	0.0333333	0.0333333	0.1	0.1	0.0333333
Subject 2	0.1	0.1	0.0333333	0.0333333	0.0333333	0.0333333	0.1	0.1	0.0333333
Subject 3	0.1	0.1	0.0333333	0.0333333	0.0333333	0.0333333	0.1	0.1	0.0333333
Subject 4	0.1	0.1	0.0333333	0.0333333	0.0333333	0.0333333	0.1	0.1	0.0333333
Subject 5	0.1	0.1	0.0333333	0.0333333	0.0333333	0.0333333	0.1	0.1	0.0333333
Subject 6	0.1	0.1	0.0333333	0.0333333	0.0333333	0.0333333	0.1	0.1	0.0333333
Subject 7	0.1	0.1	0.0333333	0.0333333	0.0333333	0.0333333	0.1	0.1	0.0333333
Subject 8	0.1	0.1	0.0333333	0.0333333	0.0333333	0.0333333	0.1	0.1	0.0333333
Subject 9	0.1	0.1	0.0333333	0.0333333	0.0333333	0.0333333	0.1	0.1	0.0333333
Subject 10	0.1	0.1	0.0333333	0.0333333	0.0333333	0.0333333	0.1	0.1	0.0333333
Po_c	1	1	0.333333	0.333333	0.333333	0.333333	1	1	0.333333
Pec's (Equation 7 in the paper)
	Example 1			Example 2			Example 3
	Category 1	Category 2	Category 3	Category 1	Category 2	Category 3	Category 1	Category 2	Category 3
Chance of two raters selecting	0	0	0.25	0.25	0.25	0.25	1	1	0.25
Chance of two raters not selecting	1	1	0.25	0.25	0.25	0.25	0.111111	0.111111	0.111111
Pe_c	1	1	0.5	0.5	0.5	0.5	1	1	0.5
Calculation of the kappa-statitistic (Equation 8 in the paper, all weights equal to 1)
	Example 1			Example 2			Example 3
	Category 1	Category 2	Category 3	Category 1	Category 2	Category 3	Category 1	Category 2	Category 3
Po_c- Pe_c	0	0	-0.166667	-0.166667	-0.166667	-0.166667	0	0	-0.166667
1-Pe_c	0	0	0.5	0.5	0.5	0.5	0	0	0.5
κ_c	#DIV/0!	#DIV/0!	-0.333333	-0.333333	-0.333333	-0.333333	#DIV/0!	#DIV/0!	-0.333333
κ	-0.333333			-0.333333			-0.333333
							With Always-Selected Category correction
							0.733333
